# Supplementary material for: Female Preference for Sympatric vs. Allopatric Male Throat Color Morphs in the Mesquite Lizard (Sceloporus grammicus) Species Complex
Source: PLoS One. 2014 Apr 9;9(4):e93197. doi: 10.1371/journal.pone.0093197 (PMC3981705; doi:10.1371/journal.pone.0093197)
Supplement: Data S1 — Data supplement, including female and male identities, throat color morphs, and behaviors performed during mate choice trials. (XLSX) [file pone.0093197.s004.xlsx]

## Sheet: Sheet1
Female ID	Female color morph	Female population	Copulation with SC sympatric male	Female LC towards SC sympatric male	Female PU towards SC sympatric male	Female B towards SC sympatric male	Female L towards SC sympatric male	Female T towards SC sympatric male	Female TW towards SC sympatric male	Female TV towards SC sympatric male	Female A towards SC sympatric male	Female R towards SC sympatric male	Female ST towards SC sympatric male	Female Association time with SC sympatric male	Copulation with SC allopatric male	Female LC towards SC allopatric male	Female PU towards SC allopatric male	Female B towards SC allopatric male	Female L towards SC allopatric male	Female T towards SC allopatric male	Female TW towards SC allopatric male	Female TV towards SC allopatric male	Female A towards SC allopatric male	Female R towards SC allopatric male	Female ST towards SC allopatric male	Female Association time with SC allopatric male	SC sympatric male ID	SC sympatric male HB+PU	SC allopatric male ID	SC allopatric male HB+PU	SC trial type	Female copulation with DC sympatric male	Female LC towards DC sympatric male	Female PU towards DC sympatric male	Female B towards DC sympatric male	Female L towards DC sympatric male	Female T towards DC sympatric male	Female TW towards DC sympatric male	Female TV towards DC sympatric male	Female A towards DC sympatric male	Female R towards DC sympatric male	Female ST towards DC sympatric male	Female association time with DC sympatric male	Female copulation with DC allopatric male	Female LC towards DC allopatric male	Female PU towards DC allopatric male	Female B towards DC allopatric male	Female L towards DC allopatric male	Female T towards DC allopatric male
1_2132	pure orange	SAA	N	0	0	0	0	0	0	0	0	0	0	0	N	0	0	0	0	0	0	0	0	0	2	63	351_22	0	21_311	0	dosage effect	N	1	0	0	0	0	0	0	1	0	1	7	N	1	0	0	0	0
111_23	pure yellow	SAA	N	0	0	0	0	0	0	0	0	0	0	0	N	0	0	0	0	0	0	0	1	0	2	566	1231_2	0	51_333	0	dosage effect	N	0	0	0	0	0	0	0	0	0	0	0	N	2	0	0	0	2
1121_2	pure white	SAA	N	0	0	0	1	0	0	0	4	0	5	506	N	2	0	2	8	8	2	0	6	7	3	410	351_21	2	251_31	5	dosage effect	N	0	0	0	0	0	0	0	1	1	0	81	N	1	0	0	0	0
21_222	white-yellow	SAA	N	3	0	0	0	4	1	0	4	1	1	241	N	2	1	0	1	3	3	0	9	0	0	279	2331_2	6	521_33	1	dosage effect	N	2	1	0	0	0	0	0	3	0	2	78	N	0	0	0	0	2
131_22	pure white	SAA	N	0	2	0	0	0	0	0	1	0	4	376	N	0	0	0	0	0	0	0	0	0	0	0	1321_2	4	231_31	0	dosage effect	N	0	0	0	0	0	0	0	0	0	0	0	N	0	0	0	0	0
1311_2	white-orange	SAA	N	2	1	0	2	0	0	0	4	1	9	257	Y	1	0	0	0	0	0	0	8	1	5	583	431_21	5	1131_3	15	dosage effect	N	1	0	0	1	1	0	0	5	1	6	567	N	0	0	0	0	0
141_23	white-orange	SAA	N	0	0	0	1	0	0	0	3	0	0	620	N	0	0	0	0	0	0	0	0	0	0	0	331_22	5	1221_3	8	identical morph	N	1	0	0	2	0	2	0	3	1	7	688	N	0	0	0	0	0
21_213	white-orange	SAA	N	2	0	0	1	1	1	0	4	2	1	301	N	0	0	0	0	0	0	0	0	0	0	0	2211_2	1	1321_3	0	dosage effect	N	0	0	0	0	0	0	0	12	0	3	976	N	0	0	0	0	0
211_23	pure yellow	SAA	N	1	0	0	0	0	1	0	2	0	8	651	N	0	0	0	0	2	0	0	4	0	0	200	351_23	2	31_321	10	identical morph	N	0	0	0	0	0	0	0	0	0	0	0	N	0	0	0	0	0
2131_2	white-yellow	SAA	N	0	0	0	0	0	0	0	1	0	2	30	N	9	12	0	3	3	0	0	8	1	8	753	521_22	0	1321_3	23	dosage effect	N	0	1	0	3	9	0	0	11	0	6	594	N	1	1	0	3	0
321_21	pure yellow	SAA	Y	0	0	0	0	0	0	0	3	1	1	415	N	0	0	0	0	0	0	0	5	1	6	361	2331_2	19	551_31	5	dosage effect	N	1	0	0	1	1	0	0	3	0	3	291	N	0	0	0	0	1
341_21	pure white	SAA	N	0	0	0	0	0	0	0	1	0	1	46	N	0	0	0	0	0	0	0	0	0	4	395	1_2212	0	541_33	1	dosage effect	N	0	0	0	0	0	0	0	2	2	3	171	N	0	0	0	0	0
41_212	pure white	SAA	N	1	0	0	0	0	1	0	1	0	0	110	N	0	0	0	0	0	0	0	1	0	5	62	521_23	0	1_3132	1	identical morph	N	2	0	0	0	0	0	0	4	0	10	891	N	0	0	0	0	0
41_213	pure white	SAA	N	0	0	0	0	0	0	0	0	0	0	0	N	0	0	0	0	0	0	0	0	0	0	0	1231_2	0	2431_3	0	dosage effect	N	0	0	0	0	0	0	0	0	0	0	0	N	0	0	0	0	0
41_233	pure white	SAA	N	1	0	0	3	6	5	0	7	1	6	673	N	0	0	0	0	0	0	0	0	0	0	0	1_2532	4	541_31	0	dosage effect	N	0	0	0	0	1	0	0	3	0	0	475	N	0	0	0	0	0
51_221	pure white	SAA	N	0	0	0	0	1	0	0	7	1	6	1132	N	0	0	0	0	0	0	0	0	0	0	0	541_23	0	31_321	0	identical morph	N	0	0	0	0	0	0	0	4	0	3	181	N	0	0	0	0	0
51_233	pure white	SAA	Y	2	0	1	3	2	2	2	2	3	0	570	N	0	0	0	1	0	0	0	4	0	2	312	511_22	11	521_33	0	dosage effect	N	2	0	0	5	1	0	0	6	0	1	634	N	2	0	0	1	2
1_3411	white-orange	CPN	N	1	0	0	0	0	0	0	1	2	1	237	N	0	0	0	0	0	0	0	0	0	0	0	31_321	2	351_23	9	identical morph	N	1	1	0	0	0	0	0	4	0	1	335	N	2	1	0	0	0
1_3531	pure white	CPN	N	0	0	0	0	0	0	0	0	0	0	0	N	0	0	0	0	0	0	0	0	0	0	0	521_33	0	000X	11	dosage effect	N	0	0	0	1	0	0	0	6	0	6	371	N	0	0	0	0	1
111_32	white-yellow	CPN	N	1	0	0	1	0	0	0	4	0	3	437	N	0	0	0	0	0	0	0	4	0	5	437	2521_3	1	1_2413	0	dosage effect	N	0	0	0	0	0	0	0	1	0	2	9	N	1	0	0	1	1
1311_3	pure white	CPN	N	3	1	0	0	0	4	0	6	1	5	804	N	0	0	0	0	0	0	0	0	0	0	0	541_31	7	2211_2	1	dosage effect	N	0	0	0	0	0	0	0	0	0	0	0	N	0	0	0	1	0
141_32	pure white	CPN	N	0	0	0	0	0	0	0	0	0	0	0	Y	0	1	0	0	2	0	0	4	3	1	675	541_33	5	2331_2	14	dosage effect	N	0	0	0	0	0	0	0	0	0	0	0	N	0	0	0	0	1
1421_3	pure white	CPN	N	0	0	0	0	0	2	2	0	0	0	9	N	2	0	0	3	2	5	0	6	0	3	756	541_31	0	1_2532	2	dosage effect	N	8	1	1	4	2	3	0	16	4	7	801	N	0	0	0	0	0
151_33	white-yellow	CPN	N	0	0	0	0	0	1	0	6	2	5	630	N	0	0	0	0	0	0	0	0	0	0	0	1511_3	2	1321_2	0	dosage effect	N	0	0	0	0	2	0	0	10	0	0	491	N	0	0	0	0	1
21_312	white-orange	CPN	N	0	1	0	0	0	0	0	0	0	0	1	N	3	3	0	0	0	0	0	7	0	8	548	551_31	4	1_2321	0	dosage effect	N	0	0	0	0	0	0	0	4	0	1	535	N	0	0	0	3	3
21_313	white-orange	CPN	Y	0	0	0	0	0	0	0	1	1	1	325	N	0	0	0	0	2	0	0	3	0	2	222	2111_3	6	1231_2	0	dosage effect	Y	1	0	0	0	0	1	2	5	1	4	945	N	0	0	0	0	0
2211_3	white-yellow	CPN	N	0	0	0	0	0	0	0	0	0	0	0	N	0	0	0	0	1	0	0	8	0	8	1142	2121_3	0	551_21	3	dosage effect	N	0	0	0	0	0	0	0	1	0	6	71	N	0	0	0	0	0
31_311	pure white	CPN	N	0	0	0	0	1	0	0	2	1	7	961	N	0	0	0	0	0	0	0	0	0	0	0	1221_3	25	331_22	0	identical morph	N	0	0	0	0	0	0	0	0	0	0	0	N	6	3	0	0	2
31_312	white-yellow	CPN	N	0	0	0	0	0	0	0	0	0	0	0	Y	2	0	0	0	1	0	0	4	3	0	954	1131_3	0	000X	10	dosage effect	N	1	0	0	0	0	1	0	2	1	6	141	N	1	0	0	3	4
31_323	pure white	CPN	N	0	0	0	0	0	0	0	0	0	0	0	N	0	0	0	0	0	0	0	0	0	0	0	3311_3	0	351_21	0	dosage effect	N	0	0	0	0	0	0	0	1	0	1	20	N	0	0	0	0	0
321_32	pure white	CPN	N	0	0	0	0	0	0	0	2	1	3	39	N	0	0	0	0	0	0	0	2	0	2	50	1131_3	1	431_21	2	dosage effect	N	2	1	0	0	1	0	0	8	1	17	761	N	0	0	0	0	0
41_523	white-yellow	CPN	N	0	2	0	0	0	0	0	1	0	2	315	N	0	0	0	0	0	0	0	0	0	0	0	551_31	3	1_2212	0	dosage effect	N	0	0	0	0	0	0	0	0	0	0	0	N	2	2	0	1	0
531_33	white-orange	CPN	N	0	0	0	0	0	0	0	0	0	0	0	N	0	0	0	0	0	0	0	2	1	8	377	151_31	0	351_22	0	dosage effect	N	0	0	0	0	0	0	0	6	0	4	953	N	0	0	0	0	0
551_33	pure orange	CPN	N	0	0	0	0	0	0	0	0	0	0	0	N	2	0	0	0	4	0	0	10	0	7	760	1_3132	1	521_23	2	identical morph	N	0	0	0	0	0	0	0	0	0	0	0	N	3	0	0	2	2
[truncated: 10 more columns]
